# Supplementary material for: Developmental Phase-Specific Molecular Signatures and Signaling Pathways in Cryptorchidism-Induced Testicular Damage
Source: Biomolecules. 2025 Nov 11;15(11):1584. doi: 10.3390/biom15111584 (PMC12649844; doi:10.3390/biom15111584)
Supplement: Supplementary file 1 [file biomolecules-15-01584-s001.zip]

Archive with 8 entries (8 files):
- biomolecules-3851154-Tabls.zip
- Supplementary Figures.zip
- Supplementary material S1--Western blot analysis.zip
- Supplementary Material S2.zip
- Supplementary material S3.zip
- Supplementary material S4.zip
- Supplementary material S5.zip
- Supplementary material S6.zip
